# Supplementary material for: Absence of lunar phobia in European swarming vespertilionid bats
Source: Sci Rep. 2024 Feb 1;14:2675. doi: 10.1038/s41598-024-53281-z (PMC10834490; doi:10.1038/s41598-024-53281-z)
Supplement: Supplementary file 1 — Supplementary Information 1. [file 41598_2024_53281_MOESM1_ESM.xlsx]

## Sheet: moon_net_rev2-NEWMOONLIGHT
date	site	x̄ temp [C]	x̄ illumination [lux]	Mmyo	Mdau	Mnat	Mbec	Bbar	Paur	total
2014-08-06	FE	18.71	0.0160105	14	37	0	14	2	2	69
2014-08-07	BL	20.14	0.0289647	15	10	0	2	6	0	33
2014-08-08	FE	18.78	0.0537741	84	55	0	8	4	4	155
2014-08-09	BL	20.75	0.10218	14	7	0	1	4	0	26
2014-08-21	BL	11.5	0.000412327	13	20	0	3	15	9	60
2014-08-22	FE	14.88	7.51e-05	28	50	2	7	6	15	108
2014-08-23	BL	14.57	8.77e-06	4	19	0	3	17	1	44
2014-08-26	FE	10.75	0	10	39	0	9	2	1	61
2014-09-08	FE	15.75	0.220961	54	60	18	26	11	1	170
2014-09-09	BL	14.57	0.213453	1	25	1	3	12	1	43
2014-09-12	FE	17.78	0.0947636	124	78	28	19	10	1	260
2014-09-13	BL	17.29	0.0629808	15	23	17	12	20	2	89
2014-09-23	BL	6	0	6	13	37	1	2	11	70
2014-09-27	FE	10.4	3.69e-05	52	22	77	17	1	17	186
2014-09-28	BL	12.6	0.00012828	10	10	26	5	5	6	62
2014-09-29	FE	15.6	0.000415095	94	23	47	9	3	10	186
2015-08-13	FE	22.5	0	59	43	2	6	0	7	117
2015-08-14	BL	25.16	0	15	21	0	2	12	3	53
2015-08-16	BL	23	8.83e-07	12	30	0	6	8	5	61
2015-08-17	FE	21.13	1.29e-05	71	73	2	5	2	4	157
2015-08-31	BL	24.75	0.14576	13	28	1	18	15	12	87
2015-09-02	FE	15.57	0.0791988	8	27	2	24	5	0	66
2015-09-03	FE	17	0.0502084	0	14	0	1	1	0	16
2015-09-04	BL	13.86	0.0292774	4	21	3	11	9	5	53
2015-09-16	BL	19.5	3.17e-05	16	35	38	8	18	5	120
2015-09-18	FE	14.25	0.000252577	87	53	63	33	5	5	246
2015-09-19	BL	13.63	0.000756351	17	26	33	6	15	0	97
2015-09-21	FE	10.63	0.00447265	53	8	85	13	0	11	170
2015-10-04	FE	12.38	0.0194935	63	29	23	10	2	23	150
2015-10-05	BL	11.13	0.00942207	19	15	40	2	1	11	88
2015-10-06	FE	14.67	0.00366897	15	15	9	1	1	6	47
2015-10-08	BL	8.25	0.000672729	15	5	29	3	4	0	56
			total	1005	934	583	288	218	178	3206
Supplementary 1. Bioacoustics results with regard to temperature and illuminatinon. Abbreviations: Mmyo - greater mouse eared bat, Mdau - Daubenton's bat, Mnat - Natterer's bat, Mbec - Bechstein's bat, Bbar - western barbastelle, and Paur - brown long eared. FE - Forest Entrance and BL - Boryszyńska Loop.
