# Supplementary material for: Absence of lunar phobia in European swarming vespertilionid bats
Source: Sci Rep. 2024 Feb 1;14:2675. doi: 10.1038/s41598-024-53281-z (PMC10834490; doi:10.1038/s41598-024-53281-z)
Supplement: Supplementary file 2 — Supplementary Information 2. [file 41598_2024_53281_MOESM2_ESM.xlsx]

## Sheet: moon_det_rev2-NEWMOONLIGHT_forr
date	site	x̄ temp [C]	x̄ illumination [lux]	Mmyo	Mdau	Mnat	Mspp	Bbar	Paur	Pnat	Ppip	Ppyg	total
2014-08-07	FE	20.14	0.0289647	277	764	357	236	60	0	0	6	0	1700
2014-08-08	BL	18.78	0.0537741	38	10	1	30	8	0	0	0	0	87
2014-08-21	FE	11.5	0.000412327	185	959	510	104	131	0	0	0	5	1894
2014-08-22	BL	14.88	7.51e-05	73	45	46	80	37	0	0	0	0	281
2014-09-09	FE	14.57	0.213453	154	1128	176	44	105	0	1	3	0	1611
2014-09-12	BL	17.78	0.0947636	47	290	42	187	54	0	0	4	0	624
2014-09-24	FE	10.13	0	80	510	106	108	197	0	0	0	0	1001
2014-09-29	BL	15.6	0.000415095	36	165	387	197	30	0	0	0	0	815
2015-08-13	BL	22.5	0	41	99	39	119	18	2	2	0	2	322
2015-08-14	FE	25.17	0	270	1074	17	22	58	0	8	104	1	1554
2015-09-04	FE	13.86	0.0292774	158	1166	32	23	324	0	0	66	0	1769
2015-09-18	BL	14.25	0.000252577	36	275	557	45	126	0	0	0	0	1039
2015-09-19	FE	13.63	0.000756351	277	1356	149	23	344	0	1	18	0	2168
2015-10-03	BL	14.81	0.0377096	20	155	246	115	25	0	0	0	0	561
			total	1692	7996	2665	1333	1517	2	12	201	8	15426
Supplementary 2. Bioacoustics results with regard to temperature and illuminatinon. Abbreviations: Mmyo - greater mouse eared bat, Mdau - Daubenton's bat, Mnat - Natterer's bat, Mspp - Myotis species, Bbar - western barbastelle, Paur - brown long eared, Pnat - Nathusius' pipistrelle, Ppip - common pipistrelle, and Ppyg - soprano pipistrelle. FE - Forest Entrance and BL - Boryszyńska Loop.
